# Supplementary material for: Stability in plant–pollinator communities across organizational levels: present, gaps, and future
Source: AoB Plants. 2024 May 20;16(3):plae026. doi: 10.1093/aobpla/plae026 (PMC11151922; doi:10.1093/aobpla/plae026)
Supplement: plae026_suppl_Supplementary_File_S1 [file plae026_suppl_supplementary_file_s1.xlsx]

## Sheet: summary_studies
Title	Journal	Authors	Year	Country	Biome	Number of stability metrics	Stability metric	Organizational level	Spatial scale	Temporal scale	Type of study	Intensity of perturbation	Type of perturbation
A keystone mutualism promotes resistance to invasion	Journal of Animal Ecology	Agustin Vitali1 | Diego P. V√°zquez2,3 | Mar√≠a F. Miguel2 | Yamila Sasal1 | Mariano A. Rodr√≠guez-Cabal1,4	2021	Argentina	Subantarctic	1	Persistence	Interactions	Site	Inter-annual	Empirical	Pulse	Invasive species
Contrasting specialization-stability relationships in plant-animal mutualistic systems	ECOLOGICAL MODELLING	Benadi, G; Bluthgen, N; Hovestadt, T; Poethke, HJ	2013			4	Resilience	Multiple	Simulation		Simulation		Underlying variation
Contrasting specialization-stability relationships in plant-animal mutualistic systems	ECOLOGICAL MODELLING	Benadi, G; Bluthgen, N; Hovestadt, T; Poethke, HJ	2013				Persistence	Multiple			Simulation	Pulse	Other
Population Dynamics of Plant and Pollinator Communities: Stability Reconsidered	AMERICAN NATURALIST	Benadi, G; Bluthgen, N; Hovestadt, T; Poethke, HJ	2012			1	Persistence	Community	Simulation		Simulation		Underlying variation
Predicting the effect of competition on secondary plant extinctions in plant-pollinator networks	OIKOS	Bewick, S; Brosi, BJ; Armsworth, PR	2013			1	Resistance	Species	Simulation	Simulation	Simulation	Pulse	Changing sps diversity
Reinterpreting the relationship between number of species and number of links connects community structure and stability	NATURE ECOLOGY & EVOLUTION	Carpentier, C; Barabas, G; Spaak, JW; De Laender, F	2021			2	Resistance	Multiple	Simulation	Simulation	Simulation	Pulse	Changing sps diversity
Reinterpreting the relationship between number of species and number of links connects community structure and stability	NATURE ECOLOGY & EVOLUTION	Carpentier, C; Barabas, G; Spaak, JW; De Laender, F	2021				Resistance	Multiple		Simulation	Simulation
Interaction frequency, network position, and the temporal persistence of interactions in a plant-pollinator network	ECOLOGY	Chacoff, NP; Resasco, J; Vazquez, DP	2018	Argentina		2	Persistence	Interactions	Site	Inter-annual	Empirical		Underlying variation
Between-year changes in community composition shape species' roles in an Arctic plant-pollinator network	OIKOS	Cirtwill, AR; Roslin, T; Rasmussen, C; Olesen, JM; Stouffer, DB	2018	Greenland	Arctic	1	Persistence	Species roles	Site	Inter-annual	Empirical		Underlying variation
Optimizing yield and flower resources for pollinators in intensively managed multi-species grasslands	AGRICULTURE ECOSYSTEMS & ENVIRONMENT	Cong, WF; Dupont, YL; Soegaard, K; Eriksen, J	2020	Denmark	Temperate	1	Temporal invariability	Resource production	Site	Intra-annual	Experimental	Pulse	Changing sps diversity
Contrasting effects of exotic plant invasions and managed honeybees on plant-flower visitor interactions	DIVERSITY AND DISTRIBUTIONS	Corcos, D; Cappellari, A; Mei, M; Paniccia, D; Cerretti, P; Marini, L	2020	Italy	Temperate	1	Resistance	Species	Site	Intra-annual	Empirical	Pulse	Invasive species
Historic and Contemporary Land Use Shape Plant-Pollinator Networks and Community Composition	FRONTIERS IN ECOLOGY AND EVOLUTION	Cortina, CA; Neff, JL; Jha, S	2022	USA	Temperate	1	Resistance	Species	Landscape	Simulation	Simulation	Pulse	Changing sps diversity
Species turnover and low stability in a community of euglossine bees (Hymenoptera: Apidae) sampled within 28 years in an urban forest fragment	Apidologie	da Rocha-Filho, LC; Montagnana, PC; Boscolo, D; Garofalo, CA	2020	Brazil	Tropical	1	Persistence	Species	Site	Inter-annual	Empirical	Press	Landscape heterogeneity
Unravelling Darwin's entangled bank: architecture and robustness of mutualistic networks with multiple interaction types	PROCEEDINGS OF THE ROYAL SOCIETY B-BIOLOGICAL SCIENCES	Dattilo, W; Lara-Rodriguez, N; Jordano, P; Guimaraes, PR; Thompson, JN; Marquis, RJ; Medeiros, LP; Ortiz-Pulido, R; Marcos-Garcia, MA; Rico-Gray, V	2016	Mexico	Tropical	1	Resistance	Species	Landscape	Simulation	Simulation	Pulse	Changing sps diversity
The diversity-stability relationship in floral production	OIKOS	Dorado, J; Vazquez, DP	2014	Argentina	Desert	1	Temporal invariability	Resource production	Site	Intra-annual	Empirical		Underlying variation
Seasonal structure of interactions enhances multidimensional stability of mutualistic networks	PROCEEDINGS OF THE ROYAL SOCIETY B-BIOLOGICAL SCIENCES	Duchenne, F; Wuest, RO; Graham, CH	2022	Ecuador	Tropical	4	Persistence	Species	Site	Intra-annual	Simulation	Pulse	Changing sps diversity
How does plant richness affect pollinator richness and temporal stability of flower visits?	OIKOS	Ebeling, A; Klein, AM; Schumacher, J; Weisser, WW; Tscharntke, T	2008	Germany	Temperate	1	Temporal invariability	Visitation rates	Site	Multiple	Experimental		Underlying variation
Plant-flower visitor interaction webs: Temporal stability and pollinator specialization increases along an experimental plant diversity gradient	BASIC AND APPLIED ECOLOGY	Ebeling, A; Klein, AM; Tscharntke, T	2011	Germany	Temperate	1	Temporal invariability	Visitation rates	Site	Intra-annual	Experimental		Underlying variation
Phenology drives mutualistic network structure and diversity	ECOLOGY LETTERS	Encinas-Viso, F; Revilla, TA; Etienne, RS	2012			1	Temporal invariability	Community	Simulation		Simulation		Underlying variation
The resilience of pollination interactions: importance of temporal phases	JOURNAL OF PLANT ECOLOGY	Fantinato, E; Del Vecchio, S; Gaetan, C; Buffa, G	2019	Italy	Temperate	2	Temporal invariability	Interactions	Site	Intra-annual	Empirical		Underlying variation
Hidden effects of habitat restoration on the persistence of pollination networks	ECOLOGY LETTERS	Gaiarsa, MP; Bascompte, J	2022	Seychelles	Tropical	1	Persistence	Species	Site	Intra-annual	Experimental	Press	Landscape heterogeneity
Interaction strength promotes robustness against cascading effects in mutualistic networks	SCIENTIFIC REPORTS	Gaiarsa, MP; Guimaraes, PR	2019			1	Resistance	Species	Site	Simulation	Simulation	Pulse	Changing sps diversity
Field boundary features can stabilise bee populations and the pollination of mass-flowering crops in rotational systems	JOURNAL OF APPLIED ECOLOGY	Gardner, E; Breeze, TD; Clough, Y; Smith, HG; Baldock, KCR; Campbell, A; Garratt, MPD; Gillespie, MAK; Kunin, WE; McKerchar, M; Potts, SG; Senapathi, D; Stone, GN; Wackers, F; Westbury, DB; Wilby, A; Oliver, TH	2021	UK	Temperate	2	Temporal invariability	Visitation rates	Landscape	Inter-annual	Simulation	Press	Landscape heterogeneity
Stability of pollination services decreases with isolation from natural areas despite honey bee visits	ECOLOGY LETTERS	Garibaldi, LA; Steffan-Dewenter, I; Kremen, C; Morales, JM; Bommarco, R; Cunningham, SA; Carvalheiro, LG; Chacoff, NP; Dudenhoffer, JH; Greenleaf, SS; Holzschuh, A; Isaacs, R; Krewenka, K; Mandelik, Y; Mayfield, MM; Morandin, LA; Potts, SG; Ricketts, TH; Szentgyorgyi, H; Viana, BF; Westphal, C; Winfree, R; Klein, AM	2011	Global		3	Temporal invariability	Species	Site	Intra-annual	Empirical	Press	Distance to natural areas
Effects of landscape composition on bee communities and coffee pollination in Coffea arabica production forests in southwestern Ethiopia	AGRICULTURE ECOSYSTEMS & ENVIRONMENT	Geeraert, L; Aerts, R; Berecha, G; Daba, G; De Fruyt, N; D'hollander, J; Helsen, K; Stynen, H; Honnay, O	2020	Ethiopia	Tropical	1	Temporal invariability	Functions	Site	Inter-annual	Empirical	Pulse	Changing sps diversity
The relative importance of pollinator abundance and species richness for the temporal variance of pollination services	ECOLOGY	Genung, MA; Fox, J; Willlms, NM; Kremen, C; Ascher, J; Gibbs, J; Winfree, R	2017	USA	Temperate	1	Persistence	Functions	Site	Intra-annual	Empirical		Underlying variation
Structural resilience and high interaction dissimilarity of plant-pollinator interaction networks in fire-prone grasslands	OECOLOGIA	Goldas, CD; Podgaiski, LR; da Silva, CVC; Ferreira, PMA; Vizentin-Bugoni, J; Mendonca, MD	2022	Brazil	Tropical	2	Persistence	Interactions	Site		Empirical
Past and potential future effects of habitat fragmentation on structure and stability of plant-pollinator and host-parasitoid networks	NATURE ECOLOGY & EVOLUTION	Grass, I; Jauker, B; Steffan-Dewenter, I; Tscharntke, T; Jauker, F	2018	Germany	Temperate	1	Resistance	Species	Site	Simulation	Simulation	Pulse	Changing sps diversity
Network robustness and structure depend on the phenological characteristics of plants and pollinators	ECOLOGY AND EVOLUTION	Guzman, LM; Chamberlain, SA; Elle, E	2021	Canada	Temperate	1	Resistance	Species	Site	Simulation	Simulation	Pulse	Changing sps diversity
Mutualism increases diversity, stability, and function of multiplex networks that integrate pollinators into food webs	NATURE COMMUNICATIONS	Hale, KRS; Valdovinos, FS; Martinez, ND	2020			2	Persistence	Multiple	Simulation		Simulation		Underlying variation
Stability of crop pollinator occurrence is influenced by bee community composition	FRONTIERS IN SUSTAINABLE FOOD SYSTEMS	Hutchinson, LA; Oliver, TH; Breeze, TD; Greenwell, MP; Powney, GD; Garratt, MPD	2022	UK	Temperate	1	Persistence	Species	tiol	Inter-annual	Empirical		Underlying variation
Nearby rainforest promotes coffee pollination by increasing spatio-temporal stability in bee species richness	FOREST ECOLOGY AND MANAGEMENT	Klein, AM	2009	Indonesia	Tropical	3	Temporal invariability	Multiple	Site	Intra-annual	Empirical	Press	Distance to natural areas
Precipitation and the robustness of a plant and flower-visiting insect network in a xeric ecosystem	JOURNAL OF ARID ENVIRONMENTS	Lance, RF; Bailey, P; Lindsay, DL; Cobb, NS	2017	USA	Desert	1	Resistance	Species	Site	Simulation	Simulation	Pulse	Changes in precipitation
Landscape heterogeneity increases the spatial stability of pollination services to almond trees through the stability of pollinator visits	AGRICULTURE ECOSYSTEMS & ENVIRONMENT	Lazaro, A; Alomar, D	2019	Spain	Mediterranean	3	Temporal invariability	Multiple	Site	Inter-annual	Empirical	Press	Landscape heterogeneity
Portfolio effect and asynchrony as drivers of stability in plant-pollinator communities along a gradient of landscape heterogeneity	ECOGRAPHY	Lazaro, A; Gomez-Martinez, C; Gonzalez-Estevez, MA; Hidalgo, M	2021	Spain	Temperate	1	Temporal invariability	Interactions	Site	Intra-annual	Empirical	Press	Landscape heterogeneity
Economic gain, stability of pollination and bee diversity decrease from southern to northern Europe	BASIC AND APPLIED ECOLOGY	Leonhardt, SD; Gallai, N; Garibaldi, LA; Kuhlmann, M; Klein, AM	2013	European Union	Temperate	2	Temporal invariability	Functions	Supra-national	Inter-annual	Empirical		Underlying variation
The sudden collapse of pollinator communities	ECOLOGY LETTERS	Lever, JJ; van Nes, EH; Scheffer, M; Bascompte, J	2014			1	Persistence	Species	Simulation		Simulation
Habitat restoration promotes pollinator persistence and colonization in intensively managed agriculture	ECOLOGICAL APPLICATIONS	M'Gonigle, LK; Ponisio, LC; Cutler, K; Kremen, C	2015	USA	Temperate	1	Persistence	Species	Site	Inter-annual	Experimental	Press	Landscape heterogeneity
Interaction generalisation and demographic feedbacks drive the resilience of plant-insect networks to extinctions	JOURNAL OF ANIMAL ECOLOGY	Maia, KP; Marquitti, FMD; Vaughan, IP; Memmott, J; Raimundo, RLG	2021			1	Resistance	Species	Simulation	Simulation	Simulation	Pulse	Changing sps diversity
New indices for rapid assessment of pollination services based on crop yield data: France as a case study	ECOLOGICAL INDICATORS	Martin, G; Fontaine, C; Accatino, F; Porcher, E	2019	France	Temperate	1	Temporal invariability	Functions	National	Inter-annual	Empirical		Underlying variation
Interacting effects of landscape and management on plant-solitary bee networks in olive orchards	FUNCTIONAL ECOLOGY	Martinez-Nunez, C; Manzaneda, AJ; Lendinez, S; Perez, AJ; Ruiz-Valenzuela, L; Rey, PJ	2019	Spain	Temperate	1	Resistance	Species	Site	Intra-annual	Simulation	Press	Landscape heterogeneity
What plant-pollinator network structure tells us about the mechanisms underlying the bidirectional biodiversity productivity relationship?	BASIC AND APPLIED ECOLOGY	Memtsas, GI; Lazarina, M; Sgardelis, SP; Petanidou, T; Kallimanis, AS	2022	Greece	Temperate	1	Temporal invariability	Functions	Site	Inter-annual	Empirical		Underlying variation
Network structure embracing mutualism-antagonism continuums increases community robustness	NATURE ECOLOGY & EVOLUTION	Montesinos-Navarro, A; Hiraldo, F; Tella, JL; Blanco, G	2017	Bolivia	Tropical	1	Resistance	Species	Landscape	Inter-annual	Simulation	Pulse	Changing sps diversity
Habitat fragmentation and food security in crop pollination systems	JOURNAL OF ECOLOGY	Montoya, D; Haegeman, B; Gaba, S; De Mazancourt, C; Loreau, M	2021			1	Temporal invariability	Functions	Landscape		Simulation	Press	Landscape heterogeneity
Trade-offs in the provisioning and stability of ecosystem services in agroecosystems	Ecological Applications	Montoya, D.; Haegeman, B.; Gaba, S.; de Mazancourt, C.; Bretagnolle, V.; Loreau, M.	2019	Simulation		2	Temporal invariability	Multiple	Landscape	Inter-annual	Simulation	Press	Landscape heterogeneity
Agricultural intensification drives changes in hybrid network robustness by modifying network structure	ECOLOGY LETTERS	Morrison, BML; Brosi, BJ; Dirzo, R	2019	USA	Temperate	1	Resistance	Species	Site	Simulation	Simulation	Pulse	Changing sps diversity
Network resilience of mutualistic ecosystems and environmental changes: an empirical study	ROYAL SOCIETY OPEN SCIENCE	Nagaishi, E; Takemoto, K	2018	Global		1	Resilience	Community	Site		Empirical		Underlying variation
Landscape heterogeneity enhances stability of wild bee abundance under highly varying temperature, but not under highly varying precipitation	LANDSCAPE ECOLOGY	Papanikolaou, AD; Kuhn, I; Frenzel, M; Schweiger, O	2017	Germany	Temperate	1	Temporal invariability	Species	Landscape	Intra-annual	Empirical	Press	Landscape heterogeneity
No such thing as a free lunch: interaction costs and the structure and stability of mutualistic networks	OIKOS	Peralta, G; Stouffer, DB; Bringa, EM; Vazquez, DP	2019			2	Persistence	Multiple	Site	Simulation	Simulation		Underlying variation
No such thing as a free lunch: interaction costs and the structure and stability of mutualistic networks	OIKOS	Peralta, G; Stouffer, DB; Bringa, EM; Vazquez, DP	2019				Resilience	Multiple	Simulation	Simulation	Simulation
Trait matching and phenological overlap increase the spatio-temporal stability and functionality of plant-pollinator interactions	ECOLOGY LETTERS	Peralta, G; Vazquez, DP; Chacoff, NP; Lomascolo, SB; Perry, GLW; Tylianakis, JM	2020	Argentina	dryland	1	Temporal invariability	Interactions	Site	Inter-annual	Empirical		Underlying variation
Seasonal variation of a plant-pollinator network in the Brazilian Cerrado: Implications for community structure and robustness	PLOS ONE	Rabeling, SC; Lim, JL; Tidon, R; Neff, JL; Simpson, BB; Pawar, S	2019	Brazil	Seasolly dry Neotropical	1	Resistance	Species	Site	Intra-annual	Simulation	Pulse	Changing sps diversity
Pollinator declines and the stability of plant-pollinator networks	ECOSPHERE	Ramos-Jiliberto, R; De Espanes, PM; Vazquez, DP	2020			1	Persistence	Species	Simulation	Simulation	Simulation	Pulse	Changing sps diversity
Plant-pollinator meta-network of the Kashmir Himalaya: Structure, modularity, integration of alien species and extinction simulation*	FLORA	Rather, ZA; Ollerton, J; Parey, SH; Ara, S; Watts, S; Paray, MA; Khuroo, AA	2023	India	Himalayan?	1	Resistance	Species	Landscape	Simulation	Simulation	Pulse	Changing sps diversity
Potential landscape-scale pollinator networks across Great Britain: structure, stability and influence of agricultural land cover	ECOLOGY LETTERS	Redhead, JW; Woodcock, B; Pocock, MJO; Pywell, RF; Vanbergen, AJ; Oliver, TH	2018	UK	Temperate	1	Resistance	Species	National	Simulation	Simulation	Press	Landscape heterogeneity
Stable species and interactions in plant-pollinator networks deviate from core position in fragmented habitats	ECOGRAPHY	Ren, P; Si, XF; Ding, P	2022	China	Tropical	3	Temporal invariability	Multiple	Site	Inter-annual	Empirical	Press	Landscape heterogeneity
Plant-pollinator interactions between generalists persist over time and space	ECOLOGY	Resasco, J; Chacoff, NP; Vazquez, DP	2021	USA	Temperate	1	Persistence	Multiple	Site	Inter-annual	Empirical		Underlying variation
Nested species interactions promote feasibility over stability during the assembly of a pollinator community	ECOLOGY AND EVOLUTION	Saavedra, S; Rohr, RP; Olesen, JM; Bascompte, J	2016	Greenland	Arctic		Persistence	Community	Simulation	Intra-annual	Simulation	Pulse	Other
Nested species interactions promote feasibility over stability during the assembly of a pollinator community	ECOLOGY AND EVOLUTION	Saavedra, S; Rohr, RP; Olesen, JM; Bascompte, J	2016	Greenland	Arctic	2	Resistance	Community		Intra-annual	Simulation
How plants connect pollination and herbivory networks and their contribution to community stability	ECOLOGY	Sauve, AMC; Thebault, E; Pocock, MJO; Fontaine, C	2016	UK	Temperate	1	Persistence	Community	Landscape		Empirical		Underlying variation
Wild insect diversity increases inter-annual stability in global crop pollinator communities	PROCEEDINGS OF THE ROYAL SOCIETY B-BIOLOGICAL SCIENCES	Senapathi, D; Frund, J; Albrecht, M; Garratt, MPD; Kleijn, D; Pickles, BJ; Potts, SG; An, JD; Andersson, GKS; Bansch, S; Basu, P; Benjamin, F; Bezerra, ADM; Bhattacharya, R; Biesmeijer, JC; Blaauw, B; Blitzer, EJ; Brittain, CA; Carvalheiro, LG; Cariveau, DP; Chakraborty, P; Chatterjee, A; Chatterjee, S; Cusser, S; Danforth, BN; Degani, E; Freitas, BM; Garibaldi, LA; Geslin, B; de Groot, GA; Harri…	2021	Global	Temperate and tropica	2	Temporal invariability	Multiple	Site	Inter-annual	Empirical		Underlying variation
Estimating the risk of species interaction loss in mutualistic communities	PLOS BIOLOGY	Simmons, BI; Wauchope, HS; Amano, T; Dicks, LV; Sutherland, WJ; Dakos, V	2020	Global	Multiple	1	Persistence	Interactions	Simulation		Simulation		Underlying variation
Structural stability as a consistent predictor of phenological events	PROCEEDINGS OF THE ROYAL SOCIETY B-BIOLOGICAL SCIENCES	Song, CL; Saavedra, S	2018	Greenland	Arctic	1	Persistence	Community	Simulation	Intra-annual	Simulation		Underlying variation
Forest proximity and lowland mosaic increase robustness of tropical pollination networks in mixed fruit orchards	LANDSCAPE AND URBAN PLANNING	Sritongchuay, T; Hughes, AC; Memmott, J; Bumrungsri, S	2019	Thailand	Tropical	1	Resistance	Species	Site	Simulation	Simulation	Pulse	Changing sps diversity
Turnover in floral composition explains species diversity and temporal stability in the nectar supply of urban residential gardens	JOURNAL OF APPLIED ECOLOGY	Tew, NE; Baldock, KCR; Vaughan, IP; Bird, S; Memmott, J	2021	UK	Temperate	1	Temporal invariability	Resource production	Site	Intra-annual	Empirical		Underlying variation
Stability of Ecological Communities and the Architecture of Mutualistic and Trophic Networks	SCIENCE	Thebault, E; Fontaine, C	2010	Global		2	Persistence	Community	Simulation		Simulation		Underlying variation
Stability of Ecological Communities and the Architecture of Mutualistic and Trophic Networks	SCIENCE	Thebault, E; Fontaine, C	2010	Global			Resilience	Community			Simulation
Plant-pollinator interactions along an urbanization gradient from cities and villages to farmland landscapes	ECOSPHERE	Udy, KL; Reininghaus, H; Scherber, C; Tscharntke, T	2020	Germany	Temperate	1	Resistance	Species	Site	Simulation	Empirical	Press	Landscape heterogeneity
Niche partitioning due to adaptive foraging reverses effects of nestedness and connectance on pollination network stability	ECOLOGY LETTERS	Valdovinos, FS; Brosi, BJ; Briggs, HM; de Espanes, PM; Ramos-Jiliberto, R; Martinez, ND	2016	USA	Temperate	1	Persistence	Species	Simulation	Simulation	Simulation		Underlying variation
Structure and dynamics of pollination networks: the role of alien plants	OIKOS	Valdovinos, FS; Ramos-Jiliberto, R; Flores, JD; Espinoza, C; Lopez, G	2009	Chile	Temperate	1	Persistence	Species	Simulation		Simulation	Pulse	Invasive species
Network size, structure and mutualism dependence affect the propensity for plant-pollinator extinction cascades	FUNCTIONAL ECOLOGY	Vanbergen, AJ; Woodcock, BA; Heard, MS; Chapman, DS	2017	UK	Temperate	1	Resistance	Species	Site	Simulation	Simulation	Pulse	Changing sps diversity
Including rewiring in the estimation of the robustness of mutualistic networks	METHODS IN ECOLOGY AND EVOLUTION	Vizentin-Bugoni, J; Debastiani, VJ; Bastazini, VAG; Maruyama, PK; Sperry, JH	2019	Brazil	Tropical	1	Resistance	Species	Landscape	Simulation	Simulation	Pulse	Changing sps diversity
Species Abundance, Not Diet Breadth, Drives the Persistence of the Most Linked Pollinators as Plant-Pollinator Networks Disassemble	AMERICAN NATURALIST	Winfree, R; Williams, NM; Dushoff, J; Kremen, C	2014	USA	Temperate	1	Persistence	Species	Site	Intra-annual	Empirical	Press	Landscape heterogeneity
Honeybee spillover reshuffles pollinator diets and affects plant reproductive success	NATURE ECOLOGY & EVOLUTION	Ainhoa Magrach1,2*, Juan P. Gonz√°lez-Varo1,3, Mathieu Boiffier1, Montserrat Vil√†1 and Ignasi Bartomeus1	2017	Spain	Temperate	1	Persistence	Species interactions	Site	Intra-annual	Empirical	Pulse	Invasive species
